# Supplementary material for: Fractal dimension of cortical functional connectivity networks & severity of disorders of consciousness
Source: PLoS One. 2020 Feb 13;15(2):e0223812. doi: 10.1371/journal.pone.0223812 (PMC7017993; doi:10.1371/journal.pone.0223812)
Supplement: S1 Results — These are the results for the network fractal dimension, adjacency matrix fractal dimension, and higuchi fractal dimension for each of the three conditions (Awake, MCS, VS). (CSV) [file pone.0223812.s001.csv]

AwakeSubject	AwakeNet	AwakeHig	AwakeAdj	MCSSubject	MCSNet	MCSHig	MCSHigShort	MCSAdj	VSSubject	VSNet	VSHig	VSHigShort	VSAdj
1	3.491592416	1.224634795	1.7278	3	3.453184257	0.925590394	1.171082685	1.71765	2	3.242030641	0.892545202	1.162703153	1.69375
4	3.501220941	1.203794025	1.7399	5	3.419199374	0.97263537	1.233166937	1.70695	6	3.106230809	0.8564343	1.166983848	1.67725
7	3.533185094	1.173837459	1.74365	8	3.023466124	0.916192168	1.213866349	1.6962	7	2.935978832	0.948796854	1.214063555	1.6921
9	3.513336243	1.19337984	1.7081	9	3.444822375	0.920314127	1.230279545	1.74125	14	2.477333562	0.894239807	1.179206494	1.63635
12	3.542542519	1.21640772	1.73085	10	3.450484008	0.962793023	1.208254202	1.64575	15	3.098464033	0.961724645	1.22468524	1.7476
13	3.530312208	1.209363518	1.73295	11	3.018309383	0.935279621	1.20337855	1.71655	16	3.396305705	0.960512275	1.218202264	1.7082
15	3.560084551	1.208220209	1.7694	12	3.34068351	0.931602099	1.194457937	1.7049	17	3.425077411	0.909556345	1.155723735	1.6971
16	3.509799461	1.208463473	1.6883	13	3.189215554	0.963001521	1.164506272	1.7303	18	2.879742691	0.913557718	1.1497143	1.6477
17	3.131176877	1.213578784	1.75655	19	3.273054037	0.956539688	1.226513426	1.67
18	3.515914236	1.229792296	1.72965	20	3.27690163	0.989078988	1.213094831	1.69845
19	3.431676204	1.220897731	1.7205
20	3.546189293	1.232028596	1.7037
22	3.448326833	1.22599995	1.71135
23	3.555101663	1.230246929	1.7371
24	3.508367179	1.214492548	1.74815
