# Supplementary material for: Fractal dimension of cortical functional connectivity networks & severity of disorders of consciousness
Source: PLoS One. 2020 Feb 13;15(2):e0223812. doi: 10.1371/journal.pone.0223812 (PMC7017993; doi:10.1371/journal.pone.0223812)
Supplement: S2 Results — These are the results for the network fractal dimension analysis of the lattice networks and the ER random networks. (CSV) [file pone.0223812.s002.csv]

Random	Lattice3D	Lattice2D
0.2792664548	0.1842284008	0.15
0.2790950618
0.2789799076
0.2843736735
0.2793798374
0.2790375747
0.2790950618
0.2791523702
0.2792095008
0.2788058155
0.2789799076
0.2789799076
0.2790950618
0.2792664548
0.2786888334
0.2791523702
0.2791523702
0.2793232334
0.2793232334
